# Supplementary material for: Plasma metabolome mediates the causal relationship between immune cells and heart failure: a two-step bidirectional Mendelian randomization study
Source: Front Cardiovasc Med. 2024 Oct 9;11:1430477. doi: 10.3389/fcvm.2024.1430477 (PMC11496177; doi:10.3389/fcvm.2024.1430477)
Supplement: Supplementary file 2 [file Datasheet2.xlsx]

## Sheet: Sheet1
Supplementary Table S1. IVs used for MR analysis of Immune cells to Heart failure (P<1.00E-05)
NO.	Exposure	SNP	Effect allele	Other allele	Immune cells beta	Heart failure beta	Immune cells se	Heart failure se	Immune cells pval	Heart failure pval	R2	F
1	IgD+ CD38br AC	rs10265656	G	A	-0.2229	0.0027	0.04923	0.0253	6.15106e-06	0.9163	0.00557604	20.4891
		rs10821937	T	C	-0.1118	-0.0123	0.02511	0.0084	8.81089e-06	0.1432	0.00539306	19.8131
		rs11068290	T	C	0.3555	-0.0385	0.07815	0.0337	5.55098e-06	0.2524	0.00562813	20.6816
		rs11159480	T	G	-0.1526	0.0085	0.0323	0.0119	2.399e-06	0.4771	0.00606812	22.3083
		rs118090735	G	T	1.518	0.0408	0.3399	0.0323	8.22602e-06	0.2066	0.0054259	19.9344
		rs12036556	T	C	0.3487	-0.0087	0.07421	0.0333	2.714e-06	0.7934	0.00600286	22.0669
		rs1294253	C	T	-0.1382	-0.0038	0.02658	0.0099	2.1e-07	0.7005	0.00734007	27.019
		rs140380950	C	T	-0.3568	0.0427	0.06296	0.0375	1.567e-08	0.2549	0.00870795	32.0983
		rs146959444	C	T	1.249	0.0862	0.2574	0.0292	1.287e-06	0.00314	0.00639902	23.5326
		rs16868356	C	T	0.4146	0.0234	0.08532	0.035	1.226e-06	0.503	0.00641734	23.6004
		rs1695681	A	C	-0.1256	0.0015	0.02413	0.0079	2.05698e-07	0.8481	0.00735617	27.0786
		rs1919856	G	A	0.1675	0.0057	0.03766	0.0145	8.94499e-06	0.6962	0.0053817	19.7711
		rs2395904	G	T	-0.1279	-0.0173	0.02666	0.0088	1.69001e-06	0.0494299	0.00625589	23.0029
		rs374727947	G	T	0.6111	0.0712	0.1307	0.0331	3.02197e-06	0.0316599	0.00594399	21.8492
		rs61878035	A	G	0.1453	0.0035	0.03068	0.009	2.24202e-06	0.698601	0.00609759	22.4173
		rs7169431	G	A	-0.2007	-0.0001	0.04408	0.0142	5.45896e-06	0.9918	0.00563832	20.7192
		rs733555	T	G	-0.1396	0.0047	0.02714	0.0081	2.85299e-07	0.5616	0.00718478	26.4432
		rs76112278	A	G	-0.4579	-0.0315	0.08605	0.0462	1.09099e-07	0.4954	0.00768569	28.301
		rs76608654	C	T	0.2489	-0.0012	0.05423	0.0152	4.56405e-06	0.9383	0.00572887	21.0539
		rs76660971	A	G	-0.1264	-0.0183	0.02828	0.0117	8.14798e-06	0.1182	0.00543454	19.9663
		rs7667070	C	T	-0.2956	0.0197	0.06254	0.0204	2.36298e-06	0.3322	0.00607353	22.3283
		rs78188887	G	A	1.533	0.0507	0.3206	0.0339	1.80198e-06	0.1343	0.00621503	22.8518
		rs794185	C	T	-0.1116	-0.0047	0.02511	0.0079	9.05899e-06	0.5561	0.00537389	19.7423
		rs80330977	A	G	-0.2576	0.0056	0.04422	0.0156	6.158e-09	0.7173	0.00919677	33.9169
2	CD39+ CD8br %CD8br	rs111899271	G	T	0.1651	-0.0104	0.03519	0.0135	2.82098e-06	0.4378	0.0063581	21.999
		rs11818051	T	C	0.6977	0.099	0.07403	0.0525	7.7464e-21	0.0594101	0.0251705	88.7706
		rs12778618	C	T	0.8186	0.0217	0.06103	0.0376	5.06524e-40	0.563101	0.0497003	179.806
		rs1332595	G	T	0.1678	0.0139	0.03769	0.0089	8.75709e-06	0.119	0.00572899	19.8098
		rs142712866	A	G	1.893	0.0863	0.4278	0.0308	9.93802e-06	0.00509894	0.00565974	19.5689
		rs146426185	C	A	-0.3008	0.0024	0.05314	0.034	1.639e-08	0.9443	0.00922843	32.0229
		rs17111341	C	T	0.6402	-0.0237	0.05184	0.0269	2.58881e-34	0.3789	0.0424525	152.422
		rs1995763	A	G	-0.1159	-0.0168	0.0254	0.0084	5.27594e-06	0.0470295	0.00601617	20.8088
		rs241207	G	T	0.163	0.0017	0.03576	0.0185	5.32402e-06	0.928	0.00600353	20.7648
		rs2631687	A	C	0.2297	-0.003	0.04981	0.0307	4.15403e-06	0.9227	0.00614404	21.2538
		rs2901833	A	G	0.2205	0.0119	0.02662	0.008	1.73301e-16	0.1348	0.0195554	68.5723
		rs34664008	C	A	-0.1634	-0.0131	0.03636	0.0114	7.28199e-06	0.2476	0.00583654	20.1838
		rs58895686	A	G	-0.1332	-0.0083	0.02988	0.0122	8.51805e-06	0.497	0.00574364	19.8607
		rs72812685	A	G	0.6238	0.0014	0.05887	0.0159	7.75354e-26	0.929	0.0316079	112.215
		rs72826245	T	C	0.4475	-0.0454	0.09298	0.0414	1.555e-06	0.2723	0.00668858	23.1502
		rs73814898	T	C	-1.4	0.0033	0.3087	0.0362	5.95703e-06	0.9281	0.00594341	20.5556
		rs76225630	T	C	0.8524	-0.0109	0.1815	0.0374	2.74897e-06	0.7706	0.00637088	22.0435
		rs7677831	G	A	0.211	0.029	0.04226	0.0148	6.26297e-07	0.0495097	0.00719468	24.9146
		rs9899828	G	T	0.2028	0.0176	0.04552	0.0142	8.63098e-06	0.215	0.00573686	19.8371
3	CD28- CD127- CD25++ CD8br %T cell	rs10411958	C	T	0.1144	-0.0023	0.0256	0.0079	8.07402e-06	0.7752	0.0062759	19.9571
		rs115642223	C	T	1.51	0.0607	0.3259	0.0261	3.75803e-06	0.0201099	0.00674349	21.4541
		rs12450916	T	C	0.1189	0.0072	0.0253	0.0079	2.712e-06	0.3602	0.00757372	23.8714
		rs146970469	A	G	-0.2637	-0.0043	0.05741	0.044	4.539e-06	0.9222	0.00662819	21.0848
		rs186154	G	A	0.1228	-0.0036	0.02771	0.009	9.75798e-06	0.684699	0.00617267	19.6268
		rs35089045	C	T	0.2952	0.0081	0.06309	0.0185	2.99702e-06	0.659699	0.00740856	23.347
		rs56098200	A	G	-0.1441	-0.012	0.03193	0.0093	6.64707e-06	0.1954	0.0064	20.3543
		rs62166861	A	G	0.3036	-0.0017	0.06314	0.0157	1.58599e-06	0.9129	0.00705021	22.2096
		rs7963204	A	G	0.1906	0.0099	0.0421	0.0104	6.18999e-06	0.3379	0.00655587	20.6421
		rs9269118	A	G	0.1418	0.0131	0.029	0.0094	1.06299e-06	0.1612	0.00750452	23.8936
		rs990962	T	C	0.1462	0.0093	0.03104	0.0107	2.59699e-06	0.386	0.00696712	22.1706
4	CD28- CD127- CD25++ CD8br %CD8br	rs115642223	C	T	1.53	0.0607	0.3289	0.0261	3.42902e-06	0.0201099	0.00625304	19.6826
		rs12599120	C	T	0.1203	0.0197	0.02627	0.0079	4.88101e-06	0.0128801	0.00658838	20.9573
		rs149389411	C	A	0.1532	0.0024	0.03295	0.0159	3.44802e-06	0.8785	0.00679025	21.6039
		rs1711693	G	A	-0.1353	-0.0136	0.03042	0.0091	8.97491e-06	0.1353	0.00621737	19.7698
		rs2120691	G	A	0.1359	0.0185	0.02957	0.0082	4.50402e-06	0.0235201	0.00663564	21.1087
		rs35089045	C	T	0.289	0.0081	0.06371	0.0185	5.94497e-06	0.659699	0.00740856	23.347
		rs4317130	A	G	0.2805	-0.016	0.06305	0.0221	8.92997e-06	0.4681	0.00622048	19.7797
		rs6004167	G	A	0.1537	-0.0067	0.03243	0.0127	2.238e-06	0.593999	0.00660084	20.7846
		rs75532811	A	G	1.067	-0.0087	0.2182	0.0349	1.06199e-06	0.803	0.0075056	23.8971
		rs75836793	A	G	0.1997	-0.0006	0.04217	0.0118	2.29002e-06	0.9605	0.00704235	22.4117
		rs7963204	A	G	0.1893	0.0099	0.04253	0.0104	8.82308e-06	0.3379	0.00655587	20.6421
		rs921157	G	A	-0.1851	-0.0087	0.04154	0.0111	8.66403e-06	0.4368	0.00624021	19.8429
5	CD28+ CD45RA+ CD8br %T cell	rs10183338	T	G	0.1132	-0.0029	0.02243	0.0086	4.71303e-07	0.7356	0.00734974	25.4555
		rs111275136	A	G	2.141	0.0728	0.4738	0.036	6.45907e-06	0.0433301	0.00590085	20.4075
		rs111346930	T	C	-0.1678	-0.0068	0.0379	0.0152	9.81997e-06	0.6529	0.00566604	19.5908
		rs111503027	A	G	3.141	0.019	0.639	0.0287	9.26808e-07	0.5094	0.00697487	24.148
		rs112258643	T	C	3.436	0.0351	0.6021	0.0385	1.25401e-08	0.3614	0.00937818	32.5474
		rs112571466	G	A	3.787	0.006	0.6773	0.041	2.43602e-08	0.8834	0.00900619	31.2447
		rs112637846	A	C	2.345	-0.0078	0.4689	0.0239	5.95799e-07	0.7426	0.00721806	24.9961
		rs112731098	A	G	1.692	0.0421	0.3573	0.0433	2.26402e-06	0.3312	0.00647671	22.4121
		rs112779860	A	G	2.492	0.0308	0.5273	0.0406	2.38699e-06	0.4472	0.00645077	22.3217
		rs113046419	C	T	2.579	-0.0077	0.5321	0.0331	1.31e-06	0.8172	0.00678269	23.4781
		rs113116201	C	T	0.6358	0.0023	0.1227	0.0307	2.29699e-07	0.9402	0.00774492	26.8349
		rs113447229	C	T	4.765	0.0085	0.8459	0.0283	1.91801e-08	0.764599	0.0091399	31.7128
		rs115218435	G	T	4.272	0.0491	0.7543	0.0449	1.60299e-08	0.2738	0.00923815	32.0569
		rs11652705	G	A	-0.1174	0.0062	0.02339	0.0104	5.51798e-07	0.5485	0.00727023	25.1781
		rs116562707	G	A	0.4024	-0.0211	0.06819	0.0245	3.96899e-09	0.3884	0.0100217	34.8034
		rs11735841	A	G	0.4503	0.0318	0.09716	0.0563	3.71698e-06	0.5722	0.00620536	21.4672
		rs117403703	C	T	3.353	0.0888	0.6161	0.0352	5.61798e-08	0.0115601	0.00853656	29.6014
		rs117475733	T	C	1.818	0.0819	0.2979	0.0279	1.17101e-09	0.00331597	0.0107105	37.2215
		rs117795441	A	G	2.115	-0.0265	0.4548	0.0452	3.422e-06	0.5574	0.00624741	21.6136
		rs118127261	A	G	3.614	0.0276	0.6762	0.0329	9.65495e-08	0.4015	0.00823524	28.5478
		rs12555210	G	A	0.1465	0.0289	0.03099	0.0316	2.37898e-06	0.3608	0.00645448	22.3347
		rs13115676	A	G	-0.1825	-0.0554	0.03943	0.0225	3.84202e-06	0.01354	0.00618896	21.4101
		rs13243221	G	T	2.985	-0.0216	0.6167	0.0308	1.348e-06	0.4827	0.00676448	23.4147
		rs137858581	C	T	3.974	-0.0296	0.7251	0.0456	4.54098e-08	0.5157	0.00865617	30.0198
		rs138736730	G	T	2.587	0.1029	0.526	0.04	9.12998e-07	0.0101801	0.00698264	24.1751
		rs141357353	A	G	1.943	-0.0443	0.4052	0.0399	1.70899e-06	0.2664	0.0066398	22.9802
		rs142208889	T	C	3.814	0.0036	0.6612	0.0304	8.681e-09	0.9047	0.00957981	33.2539
		rs142530179	G	A	3.783	0.0514	0.6683	0.0432	1.62499e-08	0.2342	0.00922879	32.0241
		rs143498795	A	C	3.717	0.0368	0.67	0.0322	3.11301e-08	0.252	0.00886765	30.7598
		rs144547268	C	T	1.67	0.0175	0.375	0.0265	8.681e-06	0.51	0.00573212	19.8206
		rs144593458	T	C	3.122	-0.0011	0.6954	0.022	7.35699e-06	0.9585	0.00582507	20.1439
		rs145827119	T	C	4.893	0.039	0.8386	0.0414	5.91494e-09	0.346	0.00979953	34.0242
		rs149023182	G	A	4.52	0.0269	0.7897	0.0344	1.13399e-08	0.4356	0.00943361	32.7416
		rs17685199	C	A	-0.1143	0.0107	0.02221	0.0119	2.82001e-07	0.3695	0.00764022	26.4693
		rs179609	T	G	0.09014	-0.0059	0.01925	0.0084	2.95298e-06	0.4831	0.00633367	21.914
		rs189801254	A	C	4.11	-0.0188	0.7256	0.0326	1.59901e-08	0.5646	0.00924057	32.0654
		rs28460753	A	G	0.6042	0.0057	0.1196	0.0212	4.64997e-07	0.787501	0.00736428	25.5062
		rs35890579	T	G	0.6544	-0.0115	0.1439	0.0196	5.57596e-06	0.559	0.0059759	20.6687
		rs56125740	G	A	2.385	0.0414	0.4755	0.0242	5.54702e-07	0.0869301	0.00726027	25.1434
		rs58471414	G	T	3.833	0.0912	0.6771	0.0713	1.62701e-08	0.2008	0.00922968	32.0272
		rs60455861	G	T	0.08737	0.0069	0.01887	0.0103	3.80803e-06	0.503	0.00619333	21.4254
		rs6833962	T	C	-0.1202	0.0249	0.02413	0.0141	6.57098e-07	0.0774604	0.00716167	24.7994
		rs72968960	G	A	0.6373	-0.0045	0.1276	0.0294	6.13903e-07	0.8779	0.0071993	24.9307
		rs73404248	A	G	-0.1468	-0.0269	0.03049	0.0209	1.54099e-06	0.1988	0.00669364	23.1678
		rs74577787	T	C	2.349	0.0203	0.4689	0.0372	5.75201e-07	0.5852	0.00724253	25.0815
		rs74723190	C	A	6.235	0.0771	1.209	0.0265	2.66299e-07	0.00367502	0.00767215	26.5808
		rs76604940	C	A	3.867	0.0243	0.6826	0.028	1.58899e-08	0.3854	0.00924324	32.0747
		rs77458346	G	A	1.609	-0.0247	0.3292	0.0204	1.064e-06	0.2262	0.0068965	23.8748
		rs77670766	A	G	4.66	-0.0472	0.8838	0.0529	1.42699e-07	0.3724	0.00801696	27.7851
		rs77780671	C	T	0.4657	0.0147	0.1052	0.0287	9.8211e-06	0.6096	0.00566442	19.5852
		rs78743764	A	C	2.171	0.0068	0.4586	0.0288	2.29298e-06	0.8142	0.00647251	22.3975
		rs79112776	T	C	1.676	0.0489	0.3604	0.0323	3.44199e-06	0.1298	0.00624739	21.6135
		rs80194890	G	T	4.68	-0.0377	0.8111	0.0459	8.64809e-09	0.4118	0.00958521	33.2729
		rs8067835	G	A	0.1025	-0.0259	0.02096	0.0102	1.05201e-06	0.0112001	0.00690396	23.9008
		rs8180936	T	C	0.08508	-0.0112	0.01843	0.0085	4.05499e-06	0.1889	0.00615692	21.2986
6	CD28+ CD45RA+ CD8br AC	rs10178070	C	T	-0.1235	-0.0031	0.02766	0.0113	8.21297e-06	0.781399	0.00581563	19.9239
		rs111275136	A	G	3.006	0.0728	0.6731	0.036	8.21391e-06	0.0433301	0.00581815	19.9326
		rs113447229	C	T	3.772	0.0085	0.8512	0.0283	9.63496e-06	0.764599	0.00572909	19.6257
		rs113911480	G	T	0.2261	0.0113	0.04927	0.0217	4.61095e-06	0.6034	0.00614131	21.0466
		rs115574093	C	T	3.557	0.0477	0.7977	0.0469	8.49005e-06	0.3093	0.00580046	19.8716
		rs11735841	A	G	0.4812	0.0318	0.09747	0.0563	8.30692e-07	0.5722	0.00710092	24.3587
		rs117403703	C	T	2.765	0.0888	0.6197	0.0352	8.37799e-06	0.0115601	0.00580762	19.8963
		rs117475733	T	C	1.373	0.0819	0.3001	0.0279	4.917e-06	0.00331597	0.0061045	20.9196
		rs12575977	T	C	0.1204	0.0028	0.0258	0.0121	3.17001e-06	0.816	0.00634962	21.765
		rs12901644	T	C	-0.1685	0.0071	0.03056	0.0136	3.80303e-08	0.6008	0.00884172	30.3835
		rs142208889	T	C	3.043	0.0036	0.6653	0.0304	4.95998e-06	0.9047	0.00610115	20.9081
		rs142530179	G	A	2.995	0.0514	0.6725	0.0432	8.71505e-06	0.2342	0.00578614	19.8223
		rs145827119	T	C	3.748	0.039	0.8441	0.0414	9.2619e-06	0.346	0.00575184	19.7041
		rs148593283	A	G	-0.2192	0.0335	0.0491	0.0409	8.27809e-06	0.412	0.00581415	19.9188
		rs149023182	G	A	3.551	0.0269	0.7947	0.0344	8.12606e-06	0.4356	0.0058245	19.9545
		rs189801254	A	C	3.256	-0.0188	0.7301	0.0326	8.48106e-06	0.5646	0.005802	19.8769
		rs2853995	C	T	-0.158	0.0157	0.03071	0.0106	2.83302e-07	0.1395	0.00770717	26.4545
		rs2860255	A	G	0.08278	-0.0038	0.0184	0.0082	7.057e-06	0.639599	0.00590397	20.2283
		rs302838	C	T	-0.08242	-0.003	0.01762	0.0082	3.02301e-06	0.710699	0.00637932	21.8675
		rs3131627	G	A	0.1259	0.0058	0.021	0.0082	2.26501e-09	0.4786	0.0104365	35.9218
		rs4849134	G	A	0.09093	-0.0053	0.01847	0.0087	8.93203e-07	0.5446	0.0070616	24.2229
		rs55645768	C	T	0.1377	-0.0104	0.02969	0.016	3.66598e-06	0.516799	0.00627213	21.4977
		rs58471414	G	T	3.036	0.0912	0.6813	0.0713	8.60003e-06	0.2008	0.00579301	19.8459
		rs60455861	G	T	0.0932	0.0069	0.01901	0.0103	9.85689e-07	0.503	0.00700351	24.0222
		rs62189428	T	C	-0.08388	0.004	0.01818	0.0082	4.09902e-06	0.627401	0.00620762	21.2752
		rs62229789	T	C	-0.2521	0.0253	0.05242	0.0208	1.58599e-06	0.2253	0.00674085	23.1151
		rs62248512	A	G	0.1225	0.0084	0.02607	0.0097	2.70402e-06	0.3864	0.00643704	22.0666
		rs72826622	T	C	-0.1271	0.0114	0.02797	0.0162	5.71702e-06	0.4807	0.00602259	20.6372
		rs73127385	G	A	3.054	0.0232	0.6848	0.0277	8.44792e-06	0.4028	0.00580208	19.8772
		rs73926977	G	A	-0.1821	-0.0036	0.04051	0.0163	7.20593e-06	0.8237	0.00589425	20.1948
		rs74968616	T	C	0.3069	0.0197	0.06823	0.0182	7.085e-06	0.2782	0.00590164	20.2203
		rs75723492	A	G	1.985	-0.0153	0.4377	0.0235	5.96005e-06	0.5162	0.00599867	20.5548
		rs75985606	T	C	-0.1691	-0.0071	0.03761	0.0166	7.11197e-06	0.6704	0.00589675	20.2035
		rs78908164	T	G	0.1904	-0.0122	0.03979	0.0187	1.78599e-06	0.5156	0.00667388	22.884
		rs79293430	G	A	0.5847	-0.0175	0.1295	0.0256	6.53597e-06	0.4951	0.00594617	20.3738
		rs79934486	C	T	2.989	0.0419	0.6725	0.0343	9.08092e-06	0.2225	0.00576312	19.743
		rs80194890	G	T	3.704	-0.0377	0.8162	0.0459	5.863e-06	0.4118	0.00600665	20.5823
7	CD27 on IgD- CD38-	rs11086984	T	C	0.2106	-0.0086	0.03486	0.0129	1.67402e-09	0.5069	0.00988153	36.4774
		rs144642376	G	A	0.2366	0.0142	0.04932	0.0257	1.67302e-06	0.579301	0.00625366	23.0009
		rs147388542	C	A	0.8406	-0.0036	0.1653	0.0444	3.84202e-07	0.9346	0.00702179	25.8461
		rs162076	A	G	-0.143	-0.0111	0.02522	0.008	1.54e-08	0.1646	0.00871476	32.1325
		rs1801274	G	A	-0.2111	-0.012	0.02661	0.0079	2.77013e-15	0.1308	0.0169181	62.8998
		rs1883832	C	T	-0.4707	-0.0118	0.02507	0.0091	3.83354e-75	0.1912	0.08792	352.324
		rs1988454	A	G	0.1123	0.0107	0.02515	0.0081	8.28209e-06	0.1847	0.00542247	19.9272
		rs2250246	G	A	-0.2059	-0.0054	0.02456	0.0081	7.42335e-17	0.5076	0.0188566	70.2455
		rs230665	A	G	0.6433	0.0335	0.1436	0.0193	7.71205e-06	0.0827294	0.00545779	20.0577
		rs2526388	C	T	-0.1183	-0.0047	0.0266	0.009	8.96499e-06	0.5972	0.00537946	19.7683
		rs35574803	C	T	0.6071	-0.0045	0.05356	0.0253	2.73905e-29	0.8591	0.0339405	128.411
		rs4453793	C	T	0.1393	0.0138	0.03124	0.0112	8.43898e-06	0.2161	0.00540755	19.872
		rs486182	T	C	-0.1332	0.0015	0.02752	0.0083	1.35201e-06	0.8557	0.00636522	23.4139
		rs4899049	T	C	-0.2266	0.0216	0.04905	0.0166	3.99402e-06	0.1942	0.00580216	21.3307
		rs4987790	G	T	0.1333	0.0113	0.0269	0.0089	7.57495e-07	0.2008	0.00666998	24.5425
		rs577575	A	G	0.2039	0.0235	0.03875	0.0128	1.494e-07	0.0664095	0.00751433	27.6728
		rs6012007	C	T	-0.3302	0.006	0.06943	0.0171	2.04602e-06	0.7278	0.00614691	22.6059
		rs62163304	A	G	-0.1403	-0.0083	0.02753	0.0086	3.63697e-07	0.3364	0.00705187	25.9576
		rs6508496	A	C	0.1328	0.0063	0.02925	0.0097	5.79095e-06	0.5119	0.00560504	20.6019
		rs717954	G	A	0.1351	-0.0013	0.03055	0.0099	9.98206e-06	0.8988	0.00531921	19.5457
		rs75901184	A	G	0.3908	-0.0527	0.08459	0.0388	3.97402e-06	0.1744	0.00580255	21.3321
		rs75918255	A	G	0.4158	-0.0216	0.06821	0.0336	1.19801e-09	0.52	0.0100591	37.1394
		rs76929865	C	A	0.3914	0.0184	0.08689	0.0327	6.83896e-06	0.574601	0.0055179	20.2798
		rs77986179	G	A	0.4961	0.0064	0.1091	0.0344	5.61901e-06	0.8524	0.00562232	20.6658
8	CD45 on lymphocyte	rs117527144	C	T	0.2533	-0.0092	0.0541	0.024	2.97201e-06	0.7014	0.00699277	21.9077
		rs11894144	T	C	0.1196	0.0118	0.02652	0.008	6.76706e-06	0.1405	0.00649095	20.3253
		rs12882220	C	T	0.1342	-0.0155	0.02944	0.01	5.37898e-06	0.1194	0.00663073	20.7659
		rs17307464	A	G	0.1187	-0.0047	0.02677	0.0079	9.53498e-06	0.5555	0.00627612	19.6483
		rs191772295	C	T	0.6913	0.0702	0.1428	0.0416	1.36301e-06	0.0912095	0.00747206	23.4206
		rs34291514	A	G	-0.249	0.0111	0.04917	0.0159	4.343e-07	0.4871	0.00817064	25.6283
		rs3740869	C	T	-0.1461	0.0088	0.03261	0.0115	7.70903e-06	0.4424	0.00640661	20.0595
		rs3778139	G	A	-1.156	-0.0668	0.2494	0.0368	3.72598e-06	0.0696306	0.0068542	21.4706
		rs4073271	C	T	-0.1263	0.0082	0.02757	0.011	4.77705e-06	0.4549	0.00669632	20.9727
		rs5763842	A	G	0.1287	-0.0017	0.02786	0.0081	4.02903e-06	0.8347	0.00680846	21.3263
		rs62002014	G	A	-1.384	0.0025	0.2918	0.0246	2.216e-06	0.92	0.00717456	22.4814
		rs73160264	T	C	0.1836	0.0571	0.04138	0.0221	9.47e-06	0.00977192	0.00628416	19.6737
		rs75643253	T	C	0.3577	0.0315	0.07831	0.0368	5.12201e-06	0.3917	0.00665769	20.8509
		rs75928238	T	C	0.3044	0.0155	0.06858	0.0129	9.35793e-06	0.2319	0.00628891	19.6886
		rs75954342	T	C	-0.3683	0.0269	0.07421	0.0189	7.34294e-07	0.1542	0.00785013	24.615
		rs8040122	A	G	-0.1694	-0.0035	0.03577	0.0102	2.29002e-06	0.7323	0.00715306	22.4135

## Sheet: Sheet2
Supplementary Table S2. IVs used for MR analysis of Plasma Metabolites to Heart failure (P<1.00E-05)
NO.	Exposure	SNP	Effect allele	Other allele	Plasma Metabolites beta	Heart failure beta	Plasma Metabolites se	Heart failure se	Plasma Metabolites pval	Heart failure pval	R2	F
1	N-acetylglycine levels	rs112816924	T	C	0.275875	0.0602	0.0608934	0.0316	5.89e-06	0.0565002	0.00248171	20.5201
		rs16824802	T	C	0.0978791	0.0165	0.0188923	0.0097	2.21e-07	0.0876395	0.00324299	26.8352
		rs1890452	A	G	-0.0770614	-0.0155	0.0157164	0.0155	9.43e-07	0.3186	0.00290569	24.036
		rs75446748	C	T	-0.100817	-0.0092	0.0215403	0.0113	2.86e-06	0.4164	0.00264825	21.9007
2	N-acetylalliin levels	rs2222382	A	C	-0.13535	0.0198	0.0261265	0.0114	2.21e-07	0.0832492	0.00491647	26.8284
		rs73168452	G	A	-0.30432	0.0752	0.0613037	0.027	6.9e-07	0.00528506	0.00451608	24.6336
		rs929641	G	A	0.0899996	-0.0191	0.0192475	0.0078	2.93e-06	0.0144301	0.00400893	21.8561
3	Hexadecenedioate (C16:1-DC) levels	rs12143851	T	G	0.0983987	0.0249	0.0212899	0.0109	3.8e-06	0.02192	0.00258321	21.3563
		rs2039538	G	A	0.0750449	0.0011	0.0166954	0.0089	6.96e-06	0.8994	0.00244364	20.1996
		rs2288101	T	G	0.0787027	0.0196	0.0178162	0.0092	9.99e-06	0.0338704	0.00236034	19.5094
		rs28451040	A	G	-0.0947952	-0.0059	0.0188917	0.0141	5.23e-07	0.676	0.00304339	25.1724
		rs74122805	G	T	0.245458	0.0279	0.0549221	0.0258	7.85e-06	0.2796	0.0024158	19.9689
		rs77008678	T	G	-0.0997831	-0.0084	0.0212435	0.013	2.64e-06	0.5198	0.0026678	22.0575
4	Phosphate to alanine ratio	rs12030266	C	A	-0.170102	0.0404	0.0367801	0.0184	3.75e-06	0.0284099	0.00259218	21.3839
		rs139785789	G	A	0.288841	0.0059	0.063359	0.039	5.14e-06	0.8801	0.00251887	20.7776
		rs4654748	T	C	0.0684965	-0.0129	0.0151424	0.008	6.08e-06	0.1081	0.0024801	20.457
		rs946527	C	T	-0.0767965	0.0125	0.0167051	0.0087	4.28e-06	0.154	0.00256136	21.129
5	Bilirubin (Z,Z) to glucuronate ratio	rs10497323	C	T	-0.103751	0.0229	0.021138	0.0106	9.19e-07	0.0310299	0.0029643	24.0852
		rs12133399	G	A	-0.0690655	0.011	0.0153141	0.0079	6.49e-06	0.1607	0.00250383	20.3344
		rs78016864	T	G	-0.225182	0.0508	0.0509171	0.0338	9.76e-06	0.1324	0.00240795	19.5539

## Sheet: Sheet3
Supplementary Table S3. MR analysis of Immune cells to Heart failure (P<0.01)
NO.	Exposure	method	nsnp	b	or	or_lci95	or_uci95	pval	FDR	power
1	IgD+ CD38br AC	MR Egger	24	0.0376153	1.03833	1.01092	1.06649	0.011551
		Weighted median	24	0.0279216	1.02832	0.997738	1.05983	0.0698362
		Inverse variance weighted	24	0.0327013	1.03324	1.0132	1.05368	0.00106869	0.027786	0.89
		Simple mode	24	0.0147463	1.01486	0.962074	1.07053	0.593608
		Weighted mode	24	0.0323026	1.03283	1.00259	1.06398	0.0440235
2	CD39+ CD8br %CD8br	MR Egger	19	0.0140537	1.01415	0.987922	1.04108	0.307906
		Weighted median	19	0.0275285	1.02791	0.998853	1.05781	0.0598981
		Inverse variance weighted	19	0.0296362	1.03008	1.00978	1.05078	0.00351117	0.0304302	1
		Simple mode	19	0.00315968	1.00316	0.95464	1.05416	0.901982
		Weighted mode	19	0.0229894	1.02326	0.994851	1.05247	0.12687
3	CD28- CD127- CD25++ CD8br %T cell	MR Egger	11	0.0386181	1.03937	1.00224	1.07788	0.0671805
		Weighted median	11	0.0405804	1.04142	1.00422	1.07999	0.0287462
		Inverse variance weighted	11	0.0381225	1.03886	1.01206	1.06637	0.00424991	0.0220995	0.89
		Simple mode	11	0.0538534	1.05533	0.994198	1.12022	0.107347
		Weighted mode	11	0.0421063	1.04301	1.00906	1.07809	0.0317522
4	CD28- CD127- CD25++ CD8br %CD8br	MR Egger	12	0.0185826	1.01876	0.985483	1.05315	0.298416
		Weighted median	12	0.0370668	1.03776	0.997354	1.07981	0.0673596
		Inverse variance weighted	12	0.0374385	1.03815	1.01213	1.06484	0.00384063	0.0249641	0.83
		Simple mode	12	0.0254851	1.02581	0.963954	1.09164	0.438921
		Weighted mode	12	0.0343722	1.03497	0.999394	1.07181	0.0803249
5	CD28+ CD45RA+ CD8br %T cell	MR Egger	55	0.00783631	1.00787	1.00367	1.01209	0.000550778
		Weighted median	55	0.00602772	1.00605	1.00115	1.01097	0.0154872
		Inverse variance weighted	55	0.00595567	1.00597	1.00238	1.00958	0.0011202	0.0145626	0.19
		Simple mode	55	0.00465479	1.00467	0.997777	1.0116	0.19043
		Weighted mode	55	0.00465479	1.00467	0.999799	1.00956	0.0656469
6	CD28+ CD45RA+ CD8br AC	MR Egger	37	0.00848106	1.00852	1.00231	1.01476	0.0107848
		Weighted median	37	0.00748558	1.00751	0.999097	1.016	0.0803098
		Inverse variance weighted	37	0.0077518	1.00778	1.00212	1.01347	0.00699302	0.0227273	0.17
		Simple mode	37	0.0184244	1.0186	1.00819	1.02911	0.0012053
		Weighted mode	37	0.0061074	1.00613	0.99959	1.0127	0.0745231
7	CD27 on IgD- CD38-	MR Egger	24	0.00649321	1.00651	0.968962	1.04552	0.741016
		Weighted median	24	0.0256135	1.02594	0.996467	1.05629	0.085056
		Inverse variance weighted	24	0.027275	1.02765	1.00752	1.04819	0.00689793	0.0256209	0.94
		Simple mode	24	0.0464374	1.04753	0.998836	1.0986	0.0684059
		Weighted mode	24	0.0306077	1.03108	0.999334	1.06384	0.0675801
8	CD45 on lymphocyte	MR Egger	12	0.0444761	1.04548	0.985496	1.10911	0.170894
		Weighted median	12	0.0397453	1.04055	1.00444	1.07794	0.027374
		Inverse variance weighted	12	0.0372175	1.03792	1.0107	1.06587	0.00605077	0.02622	0.99
		Simple mode	12	0.052455	1.05386	0.992322	1.1192	0.115493
		Weighted mode	12	0.0375698	1.03828	0.984294	1.09524	0.195302

## Sheet: Sheet4
Supplementary Table S4. Results of sensitivity analysis (P<0.01)
NO.	Exposure	IVW_Q	IVW_Q_P	MR Egger_Q	MR Egger_Q_P	egger_intercept	pleiotropy_P
1	IgD+ CD38br AC	21.2756	0.564259	20.9965	0.520956	-0.00192137	0.602535
2	CD39+ CD8br %CD8br	20.5291	0.303833	17.5838	0.235062	0.415544	0.109774
3	CD28- CD127- CD25++ CD8br %T cell	3.79198	0.956243	3.79051	0.924652	-0.000174074	0.970216
4	CD28- CD127- CD25++ CD8br %CD8br	12.2474	0.345338	9.64072	0.472559	0.0076476	0.137489
5	CD28+ CD45RA+ CD8br %T cell	68.1548	0.0931882	64.8329	0.127743	-0.00585223	0.105288
6	CD28+ CD45RA+ CD8br AC	32.3163	0.644508	31.995	0.613948	-0.00153927	0.574453
7	CD27 on IgD- CD38-	17.2072	0.798963	15.6334	0.833654	0.00560809	0.222827
8	CD45 on lymphocyte	5.79762	0.88652	5.72495	0.837818	-0.00199253	0.792961

## Sheet: Sheet5
Supplementary Table S5. MR analysis of Plasma Metabolites to Heart failure (P<0.01)
NO.	Exposure	method	nsnp	b	or	or_lci95	or_uci95	pval	FDR	power
1	N-acetylglycine levels	MR Egger	4	0.235857	1.26599	0.900225	1.78037	0.307961
		Weighted median	4	0.171739	1.18737	1.02312	1.37798	0.0237634
		Inverse variance weighted	4	0.163027	1.17707	1.04748	1.32269	0.00615478	0.0451351	1
		Simple mode	4	0.200631	1.22217	1.02539	1.45672	0.110963
		Weighted mode	4	0.184337	1.20242	1.01993	1.41756	0.115707
2	N-acetylalliin levels	MR Egger	3	-0.234115	0.791271	0.617676	1.01365	0.315092
		Weighted median	3	-0.20364	0.815756	0.715854	0.929601	0.00224896
		Inverse variance weighted	3	-0.200101	0.818648	0.74233	0.902813	6.13e-05	0.0026972	1
		Simple mode	3	-0.222911	0.800186	0.689032	0.929271	0.0999205
		Weighted mode	3	-0.219121	0.803224	0.684357	0.942738	0.115466
3	Hexadecenedioate (C16:1-DC) levels	MR Egger	6	0.125939	1.13421	0.837668	1.53574	0.461091
		Weighted median	6	0.103609	1.10917	0.98083	1.2543	0.0986418
		Inverse variance weighted	6	0.137845	1.1478	1.04316	1.26293	0.00470829	0.041433	1
		Simple mode	6	0.0723433	1.07502	0.888767	1.30031	0.48965
		Weighted mode	6	0.0779866	1.08111	0.890182	1.31298	0.467128
4	Phosphate to alanine ratio	MR Egger	4	-0.0816971	0.921551	0.70553	1.20371	0.609721
		Weighted median	4	-0.177801	0.837109	0.723851	0.968088	0.0165175
		Inverse variance weighted	4	-0.156638	0.855014	0.76229	0.959016	0.00748331	0.047038	1
		Simple mode	4	-0.189632	0.827263	0.67842	1.00876	0.15766
		Weighted mode	4	-0.188684	0.828048	0.686858	0.998262	0.142301
5	Bilirubin (Z,Z) to glucuronate ratio	MR Egger	3	-0.274405	0.760024	0.510902	1.13062	0.404941
		Weighted median	3	-0.208437	0.811852	0.686672	0.959853	0.0147043
		Inverse variance weighted	3	-0.200037	0.8187	0.716621	0.93532	0.00323865	0.0356251	1
		Simple mode	3	-0.223104	0.800031	0.655219	0.97685	0.159943
		Weighted mode	3	-0.222149	0.800796	0.665272	0.963928	0.143344

## Sheet: Sheet6
Supplementary Table S6. Results of sensitivity analysis (P<0.01)
NO.	Exposure	IVW_Q	IVW_Q_P	MR Egger_Q	MR Egger_Q_P	egger_intercept	pleiotropy_P
1	N-acetylglycine levels	0.68121	0.877614	0.482713	0.785561	-0.00847344	0.699521
2	N-acetylalliin levels	0.708495	0.701701	0.622636	0.43007	0.00464377	0.818539
3	Hexadecenedioate (C16:1-DC) levels	3.54634	0.616388	3.53975	0.471859	0.00120865	0.939226
4	Phosphate to alanine ratio	2.35514	0.50204	1.98425	0.370788	-0.00786706	0.604483
5	Bilirubin (Z,Z) to glucuronate ratio	0.197009	0.906192	0.0452632	0.831521	0.00723322	0.763521

## Sheet: Sheet7
Supplementary Table S7. MR analysis of Immune cells to Plasma Metabolites
NO.	Exposure	Outcome	method	nsnp	b	or	or_lci95	or_uci95	pval
1	IgD+ CD38br AC	Phosphate to alanine ratio	MR Egger	30	-0.0476024	0.953513	0.930756	0.976826	0.000606957
			Weighted median	30	-0.0380527	0.962662	0.930037	0.996432	0.0305258
			Inverse variance weighted	30	-0.0340102	0.966562	0.945455	0.98814	0.00253493
			Simple mode	30	-0.0650599	0.937011	0.884832	0.992268	0.0339822
			Weighted mode	30	-0.0422972	0.958585	0.933524	0.984318	0.00397087
2	CD28- CD127- CD25++ CD8br %CD8br	Hexadecenedioate (C16:1-DC) levels	MR Egger	17	0.0442646	1.04526	0.984265	1.11003	0.169583
			Weighted median	17	0.0673954	1.06972	1.00529	1.13828	0.0334728
			Inverse variance weighted	17	0.0522742	1.05366	1.0108	1.09835	0.0136253
			Simple mode	17	0.0568357	1.05848	0.953587	1.17492	0.301617
			Weighted mode	17	0.0713146	1.07392	1.00456	1.14806	0.0525733
3	CD28+ CD45RA+ CD8br %T cell	Hexadecenedioate (C16:1-DC) levels	MR Egger	87	0.00627208	1.00629	1.00017	1.01245	0.0471204
			Weighted median	87	0.00548654	1.0055	0.998148	1.01291	0.142923
			Inverse variance weighted	87	0.00512791	1.00514	1.00003	1.01028	0.0488446
			Simple mode	87	0.00617658	1.0062	0.995568	1.01694	0.257423
			Weighted mode	87	0.00617658	1.0062	0.99759	1.01488	0.162312
